# Supplementary material for: Phenanthrene Monomers and Dimers from Juncus tenuis with Antiproliferative Activity and Synergistic Effect with Doxorubicin Against Human Colon Cancer Cell Lines
Source: Int J Mol Sci. 2025 Aug 8;26(16):7665. doi: 10.3390/ijms26167665 (PMC12386809; doi:10.3390/ijms26167665)
Supplement: Supplementary file 1 [file ijms-26-07665-s001.zip]

Archive with 1 entries (1 files):
- ijms-3755125-supplementary.pdf
